# Supplementary material for: Case report: A novel APTX p.Ser168GlufsTer19 mutation in a Chinese family with ataxia with oculomotor apraxia type 1
Source: Front Neurol. 2022 Sep 1;13:873826. doi: 10.3389/fneur.2022.873826 (PMC9479491; doi:10.3389/fneur.2022.873826)
Supplement: Supplementary file 2 [file Table_1.XLSX]

## Sheet: associations
GENE_ENTREZ_ID	GENE_SYMBOL	DISEASE_IDS
8086	AAAS	OMIM:231550,ORPHA:869
16	AARS1	OMIM:616339,OMIM:613287,ORPHA:442835,OMIM:619661,OMIM:619691
57505	AARS2	OMIM:614096,OMIM:615889
10157	AASS	OMIM:238700,ORPHA:3124,ORPHA:2203
20	ABCA2	OMIM:618808
23461	ABCA5	ORPHA:2026,OMIM:135400
10347	ABCA7	ORPHA:1020,OMIM:608907
22	ABCB7	OMIM:301310,ORPHA:2802
6833	ABCC8	OMIM:125853,OMIM:610374,ORPHA:99886,OMIM:256450,ORPHA:276575,ORPHA:99885,OMIM:618857,ORPHA:552,ORPHA:79134,OMIM:240800
215	ABCD1	OMIM:300100,ORPHA:388,ORPHA:139396,ORPHA:139399
26090	ABHD12	OMIM:612674
51099	ABHD5	ORPHA:98907,OMIM:275630
34	ACADM	OMIM:201450,ORPHA:42
38	ACAT1	OMIM:203750,ORPHA:134
91452	ACBD5	OMIM:618863
65057	ACD	ORPHA:3322,OMIM:616553,ORPHA:618
50	ACO2	OMIM:616289,OMIM:614559
8309	ACOX2	OMIM:617308
51412	ACTL6B	OMIM:618468,ORPHA:442835,OMIM:618470,ORPHA:528084
51816	ADA2	ORPHA:124,ORPHA:820,OMIM:615688,OMIM:182410
103	ADAR	ORPHA:51,OMIM:127400,ORPHA:41,OMIM:615010,ORPHA:225154
9289	ADGRG1	OMIM:606854,ORPHA:101070,OMIM:615752,ORPHA:98889
84059	ADGRV1	ORPHA:36387,ORPHA:231178,OMIM:604352,OMIM:605472
54936	ADPRS	OMIM:618170
158	ADSL	OMIM:103050,ORPHA:46
10939	AFG3L2	ORPHA:313772,OMIM:614487,OMIM:610246,ORPHA:101109,OMIM:618977
375790	AGRN	ORPHA:98913,OMIM:615120,ORPHA:98914
23287	AGTPBP1	OMIM:618276
27245	AHDC1	ORPHA:412069,OMIM:615829
54806	AHI1	ORPHA:791,ORPHA:220493,ORPHA:475,OMIM:608629
9131	AIFM1	ORPHA:101078,OMIM:300816,ORPHA:83629,ORPHA:238329,OMIM:300232,OMIM:300614,OMIM:310490
207	AKT1	OMIM:615109,ORPHA:744,OMIM:114480,ORPHA:201,OMIM:176920,OMIM:167000,ORPHA:2495,OMIM:114500
5832	ALDH18A1	OMIM:601162,ORPHA:90348,OMIM:616586,OMIM:616603,ORPHA:447757,OMIM:219150,ORPHA:447753,ORPHA:447760,ORPHA:35664
7915	ALDH5A1	ORPHA:22,OMIM:271980
440138	ALG11	ORPHA:280071,OMIM:613661
29929	ALG6	ORPHA:79320,OMIM:603147
79053	ALG8	ORPHA:79325,OMIM:608104,OMIM:617874
7840	ALMS1	ORPHA:64,OMIM:203800
57679	ALS2	OMIM:607225,OMIM:205100,OMIM:606353,ORPHA:247604,ORPHA:300605,ORPHA:293168
23600	AMACR	OMIM:214950,OMIM:614307,ORPHA:79095
286	ANK1	OMIM:182900,ORPHA:251066,ORPHA:822
55129	ANO10	OMIM:613728,ORPHA:284289
3730	ANOS1	ORPHA:478,OMIM:308700
8905	AP1S2	OMIM:304340,ORPHA:85329,ORPHA:1568,ORPHA:85335
1173	AP2M1	ORPHA:1942,OMIM:618587
8120	AP3B2	ORPHA:442835,OMIM:617276
9907	AP5Z1	ORPHA:306511,OMIM:613647
324	APC	OMIM:135290,ORPHA:79665,ORPHA:247806,OMIM:619182,OMIM:114550,ORPHA:99818,ORPHA:261584,OMIM:613659,ORPHA:3258,OMIM:175100,ORPHA:873,OMIM:114500
338	APOB	OMIM:615558,ORPHA:391665,OMIM:144010
351	APP	ORPHA:1020,ORPHA:324708,ORPHA:324703,OMIM:605714,ORPHA:324713,ORPHA:100006,ORPHA:324723,OMIM:104300
54840	APTX	OMIM:208920,ORPHA:1168
372	ARCN1	OMIM:617164
57492	ARID1B	ORPHA:251056,ORPHA:1465,OMIM:135900
200894	ARL13B	ORPHA:475,OMIM:612291
403	ARL3	ORPHA:791,OMIM:618161,ORPHA:475,OMIM:618173
84100	ARL6	ORPHA:791,OMIM:613575,OMIM:209900,ORPHA:110,OMIM:600151,OMIM:268000
80210	ARMC9	ORPHA:475,OMIM:617622
410	ARSA	ORPHA:309256,ORPHA:309271,OMIM:250100,ORPHA:309263
22901	ARSG	OMIM:618144,ORPHA:231183
64801	ARV1	ORPHA:442835,OMIM:617020
170302	ARX	OMIM:308350,ORPHA:3451,OMIM:300419,OMIM:309510,ORPHA:1934,ORPHA:777,ORPHA:452,ORPHA:94083,ORPHA:3175,OMIM:300004,ORPHA:2508,OMIM:300215
435	ASL	OMIM:207900,ORPHA:23
445	ASS1	OMIM:215700
84896	ATAD1	OMIM:618011,ORPHA:3197
55210	ATAD3A	OMIM:617183,OMIM:618810,ORPHA:496790
85300	ATCAY	OMIM:601238,ORPHA:94122
9474	ATG5	OMIM:617584
10533	ATG7	OMIM:619422
472	ATM	ORPHA:100,ORPHA:52416,OMIM:114480,OMIM:208900
1822	ATN1	OMIM:125370,ORPHA:101,OMIM:618494
23400	ATP13A2	ORPHA:306674,ORPHA:513436,OMIM:606693,ORPHA:314632,OMIM:617225
477	ATP1A2	OMIM:619602,OMIM:104290,ORPHA:569,ORPHA:442835,OMIM:602481,ORPHA:2131,OMIM:619605
478	ATP1A3	OMIM:128235,OMIM:614820,OMIM:619606,ORPHA:442835,ORPHA:2131,ORPHA:71517,OMIM:601338,ORPHA:1171
492	ATP2B3	OMIM:302500,ORPHA:314978
84833	ATP5MK	OMIM:618683
4508	ATP6	OMIM:551500,OMIM:535000,ORPHA:255210,ORPHA:320360,ORPHA:104,ORPHA:644,ORPHA:225154
10159	ATP6AP2	OMIM:300423,ORPHA:363654,ORPHA:93952,OMIM:300911,OMIM:301045
23545	ATP6V0A2	OMIM:278250,ORPHA:357074,OMIM:219200,ORPHA:2834
523	ATP6V1A	OMIM:617403,ORPHA:357074,ORPHA:442835,OMIM:618012
51761	ATP8A2	OMIM:615268,ORPHA:1766
91647	ATPAF2	OMIM:604273
6310	ATXN1	ORPHA:98755,OMIM:164400
25814	ATXN10	OMIM:603516,ORPHA:98761
6311	ATXN2	ORPHA:803,ORPHA:98756,OMIM:168600,OMIM:183090
4287	ATXN3	ORPHA:276241,ORPHA:276238,OMIM:109150,ORPHA:276244
6314	ATXN7	ORPHA:94147,OMIM:164500
724066	ATXN8	ORPHA:98760,OMIM:608768
6315	ATXN8OS	ORPHA:98760,OMIM:608768,OMIM:168600
549	AUH	OMIM:250950,ORPHA:67046
2583	B4GALNT1	ORPHA:101006,OMIM:609195
27077	B9D1	OMIM:614209,ORPHA:564,ORPHA:475,OMIM:617120
8314	BAP1	ORPHA:39044,ORPHA:618,ORPHA:50251,OMIM:614327,ORPHA:2495
582	BBS1	OMIM:209900,ORPHA:110
593	BCKDHA	OMIM:248600
594	BCKDHB	OMIM:248600
617	BCS1L	OMIM:262000,ORPHA:123,OMIM:603358,OMIM:124000,ORPHA:53693
146227	BEAN1	OMIM:117210,ORPHA:217012
9210	BMP15	OMIM:300510,ORPHA:243
646	BNC1	OMIM:618723,ORPHA:243
388962	BOLA3	OMIM:614299
221927	BRAT1	OMIM:614498,OMIM:618056
26580	BSCL2	OMIM:615924,OMIM:269700,OMIM:270685,ORPHA:100998,ORPHA:139536,OMIM:619112,ORPHA:528,ORPHA:363400
686	BTD	ORPHA:79241,OMIM:253260
57102	C12orf4	OMIM:618221,ORPHA:88616
83636	C19orf12	OMIM:614298,ORPHA:320370,ORPHA:289560,OMIM:615043
720	C4A	OMIM:614380,ORPHA:117
203228	C9orf72	ORPHA:803,OMIM:105550,ORPHA:401901,ORPHA:275864,ORPHA:100069,ORPHA:100070,ORPHA:275872
767	CA8	OMIM:613227,ORPHA:1766
773	CACNA1A	OMIM:108500,ORPHA:97,ORPHA:98758,ORPHA:569,ORPHA:442835,OMIM:183086,ORPHA:71518,OMIM:141500,ORPHA:2131,OMIM:617106,ORPHA:2382
774	CACNA1B	OMIM:618497,ORPHA:442835
8913	CACNA1G	OMIM:616795,ORPHA:458803,OMIM:618087
9254	CACNA2D2	OMIM:618501
785	CACNB4	OMIM:613855,ORPHA:211067,ORPHA:307,OMIM:607682
23261	CAMTA1	ORPHA:314647,OMIM:614756
823	CAPN1	ORPHA:488594,OMIM:616907
833	CARS1	OMIM:618891
8573	CASK	OMIM:300749,ORPHA:1934,ORPHA:163937,OMIM:300422,OMIM:300908
857	CAV1	OMIM:606721,OMIM:612526,ORPHA:220393,ORPHA:528,OMIM:615343,ORPHA:220402
57545	CC2D2A	ORPHA:564,OMIM:612285,ORPHA:1454,ORPHA:2318,OMIM:612284,OMIM:619111
285025	CCDC141	OMIM:146110,ORPHA:478
79140	CCDC28B	OMIM:209900
440193	CCDC88C	OMIM:236600,ORPHA:423275,OMIM:616053
998	CDC42	ORPHA:487796,OMIM:616737
64072	CDH23	ORPHA:231169,OMIM:601386,ORPHA:2965,OMIM:601067,OMIM:617540,ORPHA:96253,ORPHA:91347
23097	CDK19	ORPHA:442835,OMIM:618916
6792	CDKL5	ORPHA:3451,ORPHA:3095,ORPHA:1934,OMIM:300672,ORPHA:505652
10659	CELF2	ORPHA:442835,OMIM:619561
9731	CEP104	ORPHA:475,OMIM:616781
153241	CEP120	OMIM:616300,OMIM:617761,ORPHA:220493,ORPHA:475,ORPHA:474
22897	CEP164	ORPHA:3156,OMIM:614845
80184	CEP290	ORPHA:564,OMIM:610189,ORPHA:3156,ORPHA:2318,ORPHA:110,OMIM:611755,OMIM:611134,OMIM:615991,OMIM:610188,ORPHA:65
95681	CEP41	ORPHA:220493,ORPHA:475,OMIM:614464
84131	CEP78	OMIM:617236,ORPHA:231183
283489	CHAMP1	OMIM:616579,ORPHA:178469
1103	CHAT	ORPHA:98914,OMIM:254210
400916	CHCHD10	ORPHA:803,OMIM:616209,OMIM:615911,ORPHA:457050,OMIM:615048,ORPHA:276435,ORPHA:275872
1106	CHD2	ORPHA:1942,OMIM:615369,ORPHA:2382
55636	CHD7	ORPHA:138,ORPHA:432,ORPHA:39041,ORPHA:478,OMIM:214800,OMIM:612370
11261	CHP1	OMIM:618438
10518	CIB2	ORPHA:231169,OMIM:614869,OMIM:609439
4261	CIITA	OMIM:209920,OMIM:180300,ORPHA:572
493856	CISD2	OMIM:604928,ORPHA:3463
1181	CLCN2	OMIM:605635,OMIM:607628,OMIM:615651,ORPHA:404,ORPHA:307
1183	CLCN4	OMIM:300114,ORPHA:485350,ORPHA:777
1203	CLN5	OMIM:256731,ORPHA:228360
54982	CLN6	OMIM:601780,OMIM:204300
2055	CLN8	OMIM:600143,ORPHA:1947,OMIM:610003
7401	CLRN1	OMIM:614180,ORPHA:791,OMIM:276902,OMIM:268000,ORPHA:231183
1213	CLTC	OMIM:617854,ORPHA:178469,ORPHA:442835
22866	CNKSR2	ORPHA:777,ORPHA:442835,OMIM:301008
26047	CNTNAP2	ORPHA:163681,OMIM:610042
65260	COA7	OMIM:618387
84334	COA8	ORPHA:436271,OMIM:619061
25839	COG4	OMIM:618150,ORPHA:263501,OMIM:613489,ORPHA:85172
10466	COG5	OMIM:613612,ORPHA:263487
84342	COG8	ORPHA:95428,OMIM:611182
1305	COL13A1	ORPHA:98913,ORPHA:98914,OMIM:616720
80781	COL18A1	OMIM:267750,ORPHA:1571,OMIM:618880
27235	COQ2	OMIM:146500,OMIM:607426,ORPHA:255249,ORPHA:227510,ORPHA:98933
84274	COQ5	OMIM:619028
56997	COQ8A	ORPHA:139485,OMIM:612016
4512	COX1	OMIM:540000,ORPHA:104,ORPHA:99845,ORPHA:550
1352	COX10	OMIM:619046
1355	COX15	OMIM:615119,ORPHA:255241
4513	COX2	OMIM:540000,ORPHA:550
116228	COX20	OMIM:619054
4514	COX3	OMIM:535000,OMIM:540000,ORPHA:104,ORPHA:99845,ORPHA:550
1340	COX6B1	OMIM:619051
1356	CP	ORPHA:48818,OMIM:604290
65250	CPLANE1	ORPHA:65684,ORPHA:2754,ORPHA:475,OMIM:614615,OMIM:277170
10815	CPLX1	ORPHA:280,OMIM:617976,ORPHA:352582,OMIM:194190
1373	CPS1	ORPHA:147,OMIM:237300
1384	CRAT	OMIM:617917
1436	CSF1R	OMIM:221820,OMIM:618476
79848	CSPP1	ORPHA:397715,ORPHA:564,ORPHA:475,OMIM:615636
1476	CSTB	ORPHA:248,OMIM:254800,ORPHA:308
1487	CTBP1	ORPHA:280,OMIM:617915,OMIM:194190
80169	CTC1	ORPHA:1775,OMIM:612199
9150	CTDP1	ORPHA:48431,OMIM:604168
1496	CTNNA2	OMIM:618174
1509	CTSD	OMIM:610127
8722	CTSF	OMIM:615362
8450	CUL4B	ORPHA:85293,OMIM:300354
55280	CWF19L1	OMIM:616127,ORPHA:453521
7852	CXCR4	ORPHA:51636,OMIM:193670
26999	CYFIP2	OMIM:618008,ORPHA:442835
1593	CYP27A1	OMIM:213700,ORPHA:909
9420	CYP7B1	ORPHA:79302,ORPHA:100986,OMIM:270800,OMIM:613812
4519	CYTB	OMIM:535000,OMIM:540000,ORPHA:104,ORPHA:137675
1600	DAB1	OMIM:615945,ORPHA:363710
55152	DALRD3	ORPHA:442835,OMIM:618910
1615	DARS1	OMIM:615281
55157	DARS2	ORPHA:137898,OMIM:611105
1629	DBT	OMIM:248600
1630	DCC	OMIM:133239,ORPHA:2744,OMIM:157600,ORPHA:478,ORPHA:238722,OMIM:617542,OMIM:114500
8642	DCHS1	ORPHA:314679,OMIM:607829,OMIM:601390
1641	DCX	OMIM:300067,ORPHA:2148
1643	DDB2	OMIM:278740,ORPHA:910
10522	DEAF1	OMIM:615828,OMIM:617171,ORPHA:178469,ORPHA:819,ORPHA:468620
8560	DEGS1	OMIM:618404
1716	DGUOK	OMIM:617068,OMIM:617070,ORPHA:329314,OMIM:251880
79947	DHDDS	ORPHA:791,OMIM:613861,OMIM:617836,ORPHA:442835
1719	DHFR	OMIM:613839
22907	DHX30	OMIM:617804
1736	DKC1	ORPHA:3322,ORPHA:1775,OMIM:305000
1737	DLAT	ORPHA:79244,OMIM:245348
1738	DLD	OMIM:246900,ORPHA:2394
28514	DLL1	ORPHA:280195,ORPHA:178469,OMIM:618709,ORPHA:93926,ORPHA:93924,ORPHA:220386,ORPHA:93925,ORPHA:280200
23312	DMXL2	ORPHA:1934,OMIM:616113,OMIM:617605,ORPHA:453533,OMIM:618663
131118	DNAJC19	ORPHA:66634,OMIM:610198
5611	DNAJC3	ORPHA:445062,OMIM:616192
84277	DNAJC30	ORPHA:104,ORPHA:904,OMIM:619382
80331	DNAJC5	OMIM:162350
9829	DNAJC6	ORPHA:391411,ORPHA:2828,OMIM:615528
1776	DNASE1L3	OMIM:614420,ORPHA:36412
1759	DNM1	ORPHA:442835,ORPHA:2382,OMIM:616346
10059	DNM1L	ORPHA:330050,OMIM:610708,OMIM:614388,ORPHA:98673
1786	DNMT1	OMIM:614116,ORPHA:314404,OMIM:604121
1795	DOCK3	OMIM:618292,ORPHA:528084
1798	DPAGT1	ORPHA:353327,OMIM:608093,ORPHA:86309,OMIM:614750
8813	DPM1	OMIM:608799,ORPHA:79322
56896	DPYSL5	ORPHA:528084,OMIM:619435
1848	DUSP6	OMIM:615269,OMIM:146110,ORPHA:432,ORPHA:478
1859	DYRK1A	ORPHA:268261,OMIM:614104,ORPHA:464311
253738	EBF3	OMIM:617330
1892	ECHS1	OMIM:616277,ORPHA:255241
1910	EDNRB	ORPHA:895,ORPHA:388,OMIM:277580,OMIM:600501,OMIM:600155,ORPHA:897
1917	EEF1A2	OMIM:616409,OMIM:616393,ORPHA:178469,ORPHA:442835
1938	EEF2	ORPHA:101112,OMIM:609306
5610	EIF2AK2	ORPHA:256,OMIM:619687,OMIM:618877
1968	EIF2S3	ORPHA:85282,OMIM:300148
2006	ELN	ORPHA:3193,ORPHA:90348,OMIM:123700,ORPHA:904,OMIM:194050,ORPHA:91387,OMIM:185500
6785	ELOVL4	OMIM:133190,ORPHA:1955,OMIM:614457,ORPHA:827,OMIM:600110
60481	ELOVL5	ORPHA:423296,OMIM:615957
8518	ELP1	OMIM:155255,OMIM:223900,ORPHA:1764
2038	EPB42	OMIM:612690,ORPHA:822
7957	EPM2A	ORPHA:501,OMIM:254780
2058	EPRS1	OMIM:617951
2065	ERBB3	ORPHA:388,OMIM:607598,OMIM:133180,OMIM:243180
2067	ERCC1	OMIM:610758,ORPHA:1466,ORPHA:90322
2068	ERCC2	OMIM:601675,ORPHA:910,OMIM:610756,ORPHA:220295,ORPHA:33364,ORPHA:1466,OMIM:278730
2071	ERCC3	OMIM:616390,ORPHA:910,ORPHA:220295,ORPHA:33364,OMIM:610651
2072	ERCC4	OMIM:615272,OMIM:278760,ORPHA:910,ORPHA:220295,ORPHA:84,OMIM:610965,ORPHA:90321
2073	ERCC5	OMIM:616570,ORPHA:910,ORPHA:220295,ORPHA:1466,OMIM:278780
2074	ERCC6	OMIM:211980,OMIM:616946,OMIM:600630,OMIM:278800,OMIM:214150,ORPHA:1466,ORPHA:90322,ORPHA:90324,OMIM:133540,ORPHA:90321
1161	ERCC8	OMIM:614621,OMIM:216400,ORPHA:90322,ORPHA:90324,ORPHA:90321
55780	ERMARD	OMIM:615544,ORPHA:75857,ORPHA:98892
83715	ESPN	ORPHA:231169,OMIM:618632,OMIM:609006
23474	ETHE1	ORPHA:51188,OMIM:602473
56915	EXOSC5	OMIM:619576
79152	FA2H	ORPHA:329308,OMIM:612319,ORPHA:171629
317662	FAM149B1	OMIM:618763,ORPHA:2754
355	FAS	ORPHA:3437,OMIM:601859,ORPHA:3261,ORPHA:117
2196	FAT2	OMIM:617769
79633	FAT4	OMIM:615546,ORPHA:314679,ORPHA:2136,OMIM:616006
26235	FBXL4	OMIM:615471
2232	FDXR	OMIM:617717,ORPHA:543470
389549	FEZF1	OMIM:146110,ORPHA:478,OMIM:616030
2257	FGF12	OMIM:617166,ORPHA:442835
2258	FGF13	OMIM:301058,ORPHA:442835
2259	FGF14	ORPHA:98764,OMIM:609307
8822	FGF17	OMIM:146110,ORPHA:432,ORPHA:478,OMIM:615270
2253	FGF8	ORPHA:280195,ORPHA:432,ORPHA:478,ORPHA:93926,ORPHA:93924,ORPHA:220386,ORPHA:93925,ORPHA:280200,OMIM:612702
2260	FGFR1	OMIM:190440,ORPHA:2396,ORPHA:478,OMIM:123150,ORPHA:3157,OMIM:101600,ORPHA:93924,ORPHA:93258,ORPHA:432,ORPHA:2117,ORPHA:99798,ORPHA:2645,OMIM:147950,OMIM:613001,OMIM:166250,ORPHA:3366,ORPHA:220386,ORPHA:280200,OMIM:615465
23767	FLRT3	OMIM:615271,ORPHA:478
28982	FLVCR1	OMIM:609033,ORPHA:88628
2332	FMR1	OMIM:300623,OMIM:311360,ORPHA:93256,ORPHA:449291,ORPHA:908,OMIM:300624,ORPHA:261483
2299	FOXI1	ORPHA:705,OMIM:274600,OMIM:600791
55572	FOXRED1	ORPHA:2609,OMIM:618241,ORPHA:255241
55691	FRMD4A	OMIM:616819,ORPHA:466688
9758	FRMPD4	ORPHA:777,OMIM:300983
2492	FSHR	OMIM:233300,OMIM:608115,ORPHA:64739,ORPHA:243
2512	FTL	OMIM:615604,ORPHA:254704,OMIM:600886,ORPHA:157846,ORPHA:163,OMIM:606159
2521	FUS	ORPHA:803,OMIM:614782,ORPHA:300605,ORPHA:275872,OMIM:608030,ORPHA:99967
80199	FUZ	OMIM:182940,ORPHA:3027,ORPHA:1136
2395	FXN	ORPHA:95,OMIM:229300
9568	GABBR2	ORPHA:3095,OMIM:617903,OMIM:617904
2554	GABRA1	OMIM:615744,ORPHA:33069,ORPHA:307,ORPHA:64280
2555	GABRA2	ORPHA:442835,OMIM:618557,OMIM:103780
2558	GABRA5	OMIM:618559,ORPHA:442835
2560	GABRB1	OMIM:617153
2561	GABRB2	OMIM:617829,ORPHA:442835
2562	GABRB3	OMIM:612269,OMIM:617113,ORPHA:2382,ORPHA:64280
2563	GABRD	ORPHA:36387,ORPHA:1606,OMIM:613060,ORPHA:307
2566	GABRG2	ORPHA:36387,ORPHA:33069,ORPHA:442835,OMIM:607681,OMIM:618396,ORPHA:1945,ORPHA:64280
2581	GALC	ORPHA:206436,OMIM:245200,ORPHA:206448,ORPHA:206443
2592	GALT	OMIM:230400,ORPHA:79239
2593	GAMT	OMIM:612736,ORPHA:382
2629	GBA	OMIM:230900,OMIM:230800,OMIM:231000,ORPHA:411602,OMIM:168600,OMIM:127750,ORPHA:2072,ORPHA:85212,OMIM:608013,ORPHA:77261,OMIM:231005,ORPHA:77259,ORPHA:77260
57704	GBA2	ORPHA:352641,OMIM:614409,ORPHA:320391
2632	GBE1	OMIM:263570,ORPHA:206583,OMIM:232500
2639	GCDH	ORPHA:25,OMIM:231670
2643	GCH1	OMIM:128230,ORPHA:98808,OMIM:233910
2645	GCK	OMIM:125853,OMIM:606176,ORPHA:79299,ORPHA:99885,ORPHA:552,OMIM:602485,OMIM:125851
2729	GCLC	OMIM:230450,ORPHA:586,ORPHA:33574
54834	GDAP2	OMIM:618369
25929	GEMIN5	OMIM:619333
2670	GFAP	OMIM:203450
2697	GJA1	OMIM:186100,ORPHA:2248,ORPHA:1522,OMIM:257850,OMIM:218400,ORPHA:93404,ORPHA:2710,OMIM:241550,OMIM:164200,OMIM:600309,ORPHA:1010,OMIM:617525,OMIM:104100,ORPHA:317
2705	GJB1	ORPHA:101075,OMIM:302800,ORPHA:1175
57165	GJC2	OMIM:613480,OMIM:613206,ORPHA:79452,ORPHA:320401,OMIM:608804
2720	GLB1	OMIM:230600,OMIM:230650,ORPHA:79255,OMIM:230500,OMIM:253010
2741	GLRA1	OMIM:149400,ORPHA:3197
2743	GLRB	OMIM:614619,ORPHA:3197
51218	GLRX5	OMIM:616859,ORPHA:401866,OMIM:616860
2744	GLS	OMIM:618328,OMIM:618339,OMIM:618412
29926	GMPPA	OMIM:615510,ORPHA:869
29925	GMPPB	ORPHA:353327,OMIM:615351,ORPHA:363623,ORPHA:370959,OMIM:615350,OMIM:615352,ORPHA:588,ORPHA:370968
2775	GNAO1	OMIM:617493,ORPHA:1934,OMIM:615473
9570	GOSR2	OMIM:614018
8733	GPAA1	OMIM:617810,ORPHA:529665
10243	GPHN	OMIM:149400,ORPHA:3197,OMIM:615501
2821	GPI	OMIM:613470
2891	GRIA2	OMIM:618917
2895	GRID2	OMIM:616204,ORPHA:363432
2898	GRIK2	ORPHA:88616,OMIM:611092,OMIM:619580
2903	GRIN2A	ORPHA:289266,ORPHA:163721,ORPHA:98818,ORPHA:725,OMIM:245570,ORPHA:1945
2906	GRIN2D	OMIM:617162,ORPHA:442835
2911	GRM1	ORPHA:324262,OMIM:617691,OMIM:614831
2917	GRM7	ORPHA:88616,ORPHA:1934,OMIM:618922
2896	GRN	OMIM:607485,ORPHA:275864,OMIM:614706,ORPHA:100069,ORPHA:100070
2934	GSN	ORPHA:85448,OMIM:105120
2937	GSS	OMIM:231900,OMIM:266130
2961	GTF2E2	ORPHA:33364,OMIM:616943
404672	GTF2H5	ORPHA:33364,OMIM:616395
54676	GTPBP2	OMIM:617988
57531	HACE1	ORPHA:635,OMIM:616756,ORPHA:464282
3035	HARS1	OMIM:614504,ORPHA:488333,OMIM:616625,ORPHA:231183
348980	HCN1	ORPHA:36387,OMIM:615871,ORPHA:442835,OMIM:618482
220296	HEPACAM	OMIM:613926,OMIM:613925,OMIM:604004
8925	HERC1	OMIM:617011,ORPHA:457359
8820	HESX1	ORPHA:95494,ORPHA:226307,ORPHA:478,OMIM:182230,ORPHA:3157,ORPHA:95496
3074	HEXB	OMIM:268800
26275	HIBCH	OMIM:250620,ORPHA:88639
51501	HIKESHI	OMIM:616881
3098	HK1	OMIM:235700,OMIM:605285,OMIM:617460,OMIM:618547,ORPHA:99953
3106	HLA-B	OMIM:106300,ORPHA:29207,ORPHA:36426,ORPHA:397,ORPHA:117,ORPHA:3287
3117	HLA-DQA1	OMIM:212750,ORPHA:930
3119	HLA-DQB1	ORPHA:703,OMIM:123400,ORPHA:83465,OMIM:212750,ORPHA:930,ORPHA:2073,OMIM:126200
3123	HLA-DRB1	ORPHA:747,ORPHA:703,ORPHA:545,ORPHA:83465,ORPHA:797,OMIM:181000,ORPHA:85414,ORPHA:220393,ORPHA:397,ORPHA:2073,OMIM:126200,ORPHA:220402
3141	HLCS	ORPHA:79242,OMIM:253270
3155	HMGCL	ORPHA:20,OMIM:246450
3188	HNRNPH2	OMIM:300986
84842	HPDL	OMIM:619026,OMIM:619027,ORPHA:528084
9394	HS6ST1	ORPHA:432,ORPHA:478,OMIM:614880
3295	HSD17B4	OMIM:261515,OMIM:233400
5654	HTRA1	OMIM:600142,ORPHA:199354,OMIM:616779
3064	HTT	ORPHA:248111,OMIM:143100,OMIM:617435,ORPHA:528084,ORPHA:399
219844	HYLS1	ORPHA:475,ORPHA:2189,OMIM:236680
3459	IFNGR1	OMIM:600263,OMIM:615978,ORPHA:117,OMIM:209950
9742	IFT140	OMIM:266920,ORPHA:791,OMIM:617781,ORPHA:65,ORPHA:474
3586	IL10	OMIM:180300,ORPHA:117
54756	IL17RD	ORPHA:478,OMIM:615267
149233	IL23R	ORPHA:117
56623	INPP5E	OMIM:213300,ORPHA:75858,ORPHA:220493,ORPHA:475,ORPHA:1454,OMIM:610156
51763	INPP5K	OMIM:617404,ORPHA:559
3630	INS	OMIM:125852,OMIM:616214,OMIM:613370,ORPHA:99885,OMIM:618858,ORPHA:552
27130	INVS	ORPHA:3156,OMIM:602088
9657	IQCB1	OMIM:609254,ORPHA:3156,ORPHA:65
9922	IQSEC1	ORPHA:88616,OMIM:618687
64207	IRF2BPL	OMIM:618088
3662	IRF4	ORPHA:3452
9445	ITM2B	OMIM:176500,OMIM:616079,OMIM:117300
3708	ITPR1	ORPHA:98769,ORPHA:208513,ORPHA:1065,OMIM:117360,OMIM:206700,OMIM:606658
58494	JAM2	ORPHA:1980,OMIM:618824
3735	KARS1	OMIM:619196,OMIM:619147,OMIM:613641,OMIM:613916
23247	KATNIP	ORPHA:475,OMIM:616784
3736	KCNA1	OMIM:160120,ORPHA:1934,ORPHA:37612,ORPHA:98809,ORPHA:972
3737	KCNA2	OMIM:616366,ORPHA:442835
3745	KCNB1	ORPHA:442835,OMIM:616056
3746	KCNC1	OMIM:616187
3748	KCNC3	OMIM:605259,ORPHA:98768
3752	KCND3	ORPHA:130,ORPHA:98772,OMIM:616399,OMIM:607346
3766	KCNJ10	ORPHA:705,OMIM:612780,ORPHA:199343,OMIM:274600,OMIM:600791
3767	KCNJ11	OMIM:616329,OMIM:618856,OMIM:125853,OMIM:610582,ORPHA:99886,OMIM:601820,ORPHA:99885,ORPHA:79644,ORPHA:552,ORPHA:79134,ORPHA:276580
3778	KCNMA1	OMIM:617643,ORPHA:79137,ORPHA:528084,OMIM:609446,OMIM:618729,OMIM:618596
3781	KCNN2	OMIM:619725,OMIM:619724
154881	KCTD7	OMIM:611726,ORPHA:263516
23030	KDM4B	OMIM:619320,ORPHA:528084
9786	KIAA0586	ORPHA:397715,ORPHA:475,OMIM:616546,OMIM:616490
9851	KIAA0753	ORPHA:2754,OMIM:617127,OMIM:619476,OMIM:619479
547	KIF1A	ORPHA:2836,OMIM:201300,ORPHA:178469,ORPHA:101010,OMIM:610357,ORPHA:970,OMIM:614213,OMIM:614255
23095	KIF1B	OMIM:256700,ORPHA:29072,OMIM:118210,OMIM:171300
10749	KIF1C	OMIM:611302,ORPHA:397946
3798	KIF5A	ORPHA:100991,OMIM:617235,OMIM:617921,OMIM:604187
374654	KIF7	ORPHA:36,ORPHA:166024,OMIM:607131,OMIM:614120,ORPHA:2754,ORPHA:2189,OMIM:200990
3815	KIT	OMIM:154800,ORPHA:98849,ORPHA:280785,ORPHA:79455,OMIM:601626,ORPHA:280794,ORPHA:2884,OMIM:606764,OMIM:273300,ORPHA:44890,OMIM:172800
100144748	KLLN	ORPHA:201,OMIM:615107
90417	KNSTRN	ORPHA:221139,OMIM:613328
3897	L1CAM	ORPHA:2182,OMIM:304100,OMIM:303350,ORPHA:306617,OMIM:307000,ORPHA:1497,ORPHA:2466
8270	LAGE3	OMIM:301006,ORPHA:2065
284217	LAMA1	ORPHA:370022,OMIM:615960
23395	LARS2	OMIM:615300,OMIM:617021
3954	LETM1	ORPHA:280,OMIM:194190
51601	LIPT1	OMIM:616299,ORPHA:255241
4001	LMNB1	OMIM:169500,ORPHA:99027,OMIM:619179,ORPHA:2514
84823	LMNB2	OMIM:608709,OMIM:619180,ORPHA:79087,OMIM:616540
80856	LNPK	OMIM:618090
9361	LONP1	ORPHA:1458,OMIM:600373,ORPHA:2140,ORPHA:79243
29967	LRP12	OMIM:164310
10128	LRPPRC	OMIM:220111,ORPHA:70472
90624	LYRM7	OMIM:615838
1130	LYST	ORPHA:352723,ORPHA:167,OMIM:214500
4081	MAB21L1	OMIM:618479
4099	MAG	ORPHA:459056,OMIM:616680
11253	MAN1B1	ORPHA:88616,ORPHA:397941,OMIM:614202
4125	MAN2B1	ORPHA:309288,ORPHA:309282,OMIM:248500
23162	MAPK8IP3	OMIM:618443,ORPHA:528084
4141	MARS1	ORPHA:401835,OMIM:615486,OMIM:619692,OMIM:616280
92935	MARS2	ORPHA:314603,OMIM:611390,OMIM:616430
22983	MAST1	OMIM:618273
55777	MBD5	ORPHA:228402,ORPHA:178469,OMIM:156200
57192	MCOLN1	ORPHA:578,OMIM:252650
4204	MECP2	ORPHA:778,ORPHA:3095,OMIM:300673,ORPHA:3077,OMIM:300055,OMIM:300260,ORPHA:777,OMIM:300496,ORPHA:1762,OMIM:312750
51102	MECR	OMIM:617282
23389	MED13L	ORPHA:369891,OMIM:616789
4210	MEFV	OMIM:608068,OMIM:249100,ORPHA:342,ORPHA:329967,OMIM:134610,ORPHA:3243,ORPHA:117
256471	MFSD8	OMIM:610951,OMIM:616170
125988	MICOS13	ORPHA:67047,OMIM:618329
10367	MICU1	OMIM:615673,ORPHA:401768
54903	MKS1	ORPHA:564,OMIM:615990,ORPHA:220493,ORPHA:475,ORPHA:110,OMIM:249000,OMIM:617121
23209	MLC1	OMIM:604004
51085	MLXIPL	ORPHA:904,OMIM:194050
25974	MMACHC	OMIM:277400,ORPHA:79282
27249	MMADHC	ORPHA:79283,OMIM:277410
4311	MME	ORPHA:69063,OMIM:617017,ORPHA:497764,OMIM:617018
9526	MPDU1	ORPHA:79323,OMIM:609180
136647	MPLKIP	OMIM:234050,ORPHA:33364
4358	MPV17	OMIM:256810,OMIM:618400
4359	MPZ	OMIM:180800,ORPHA:101082,OMIM:145900,OMIM:607677,OMIM:618184,OMIM:607736,OMIM:607791,ORPHA:3115,OMIM:118200
4361	MRE11	ORPHA:251347,ORPHA:145,OMIM:604391
6182	MRPL12	OMIM:618951
56945	MRPS22	OMIM:618117,OMIM:611719,ORPHA:243
55154	MSTO1	OMIM:617675,ORPHA:502423
123263	MTFMT	OMIM:618248,OMIM:614947,ORPHA:255241
4524	MTHFR	ORPHA:563612,OMIM:181500,ORPHA:563609,OMIM:188050,ORPHA:395,OMIM:236250,OMIM:601634
55149	MTPAP	ORPHA:254343,OMIM:613672
91574	MTRFR	OMIM:613559,ORPHA:320375,OMIM:615035,ORPHA:254930
4547	MTTP	OMIM:605552,ORPHA:14,OMIM:200100
4598	MVK	OMIM:610377,OMIM:175900,OMIM:260920,ORPHA:29,ORPHA:343,ORPHA:735,ORPHA:79152
4615	MYD88	ORPHA:183713,OMIM:612260,OMIM:153600,ORPHA:33226
4644	MYO5A	ORPHA:79476,ORPHA:33445,ORPHA:79478,OMIM:214450
4647	MYO7A	OMIM:276900,ORPHA:231169,OMIM:600060,ORPHA:231178,OMIM:601317
4649	MYO9A	OMIM:618198,ORPHA:98914
57462	MYORG	ORPHA:1980,OMIM:618317
51126	NAA20	OMIM:619717
133686	NADK2	ORPHA:431361,OMIM:616034
162417	NAGS	OMIM:237310,ORPHA:927
54187	NANS	OMIM:610442
4677	NARS1	OMIM:619092,OMIM:619091
339983	NAT8L	OMIM:614063
55739	NAXD	OMIM:618321
128240	NAXE	OMIM:617186
653361	NCF1	OMIM:233700,ORPHA:904,ORPHA:379
4535	ND1	ORPHA:2609,OMIM:535000,ORPHA:255210,OMIM:540000,ORPHA:104,ORPHA:550
4536	ND2	ORPHA:2609,OMIM:535000,ORPHA:255210,ORPHA:104
4538	ND4	OMIM:535000,ORPHA:255210,ORPHA:104,ORPHA:550
4539	ND4L	OMIM:535000,ORPHA:104
4540	ND5	OMIM:535000,ORPHA:255210,OMIM:540000,ORPHA:104,ORPHA:551,ORPHA:550
4541	ND6	OMIM:535000,ORPHA:255210,OMIM:540000,ORPHA:104,ORPHA:550
79625	NDNF	ORPHA:478,OMIM:618841
4694	NDUFA1	ORPHA:2609,OMIM:301020
4705	NDUFA10	OMIM:618243,ORPHA:255241
126328	NDUFA11	ORPHA:2609,OMIM:618236
55967	NDUFA12	OMIM:618244,ORPHA:255241
51079	NDUFA13	OMIM:618249,ORPHA:255241
4695	NDUFA2	OMIM:618235,ORPHA:255241
4697	NDUFA4	OMIM:619065,ORPHA:255241
4700	NDUFA6	ORPHA:2609,OMIM:618253
4704	NDUFA9	OMIM:618247,ORPHA:255241
51103	NDUFAF1	ORPHA:2609,OMIM:618234
91942	NDUFAF2	ORPHA:2609,OMIM:618233,ORPHA:255241
25915	NDUFAF3	ORPHA:2609,OMIM:618240,ORPHA:70474
29078	NDUFAF4	ORPHA:2609,OMIM:618237
79133	NDUFAF5	OMIM:618238,ORPHA:2609,ORPHA:255241
137682	NDUFAF6	OMIM:618239,OMIM:618913,ORPHA:3337,ORPHA:255241
284184	NDUFAF8	ORPHA:2609,OMIM:618776
4716	NDUFB10	ORPHA:2609,OMIM:619003
54539	NDUFB11	OMIM:301021,ORPHA:2609,ORPHA:2556,OMIM:309801,OMIM:300952
4709	NDUFB3	ORPHA:2609,OMIM:618246
4714	NDUFB8	OMIM:618252,ORPHA:70474
4715	NDUFB9	ORPHA:2609,OMIM:618245
4719	NDUFS1	ORPHA:2609,OMIM:618226,ORPHA:255241
4720	NDUFS2	ORPHA:2609,ORPHA:104,OMIM:618228,ORPHA:70474,ORPHA:255241
4722	NDUFS3	ORPHA:2609,OMIM:618230,ORPHA:255241
4724	NDUFS4	ORPHA:2609,OMIM:252010,ORPHA:255241
4726	NDUFS6	ORPHA:2609,OMIM:618232
374291	NDUFS7	ORPHA:2609,OMIM:618224,ORPHA:255241
4728	NDUFS8	ORPHA:2609,OMIM:618222,ORPHA:255241
4723	NDUFV1	ORPHA:2609,OMIM:618225,ORPHA:255241
4729	NDUFV2	ORPHA:2609,OMIM:618229,ORPHA:255241
25977	NECAP1	OMIM:615833,ORPHA:442835
4747	NEFL	OMIM:617882,ORPHA:101085,OMIM:607734,ORPHA:99939,OMIM:607684
9147	NEMF	ORPHA:88616,OMIM:619099
4758	NEU1	ORPHA:93400,OMIM:256550,ORPHA:812,ORPHA:93399
4761	NEUROD2	ORPHA:1934,OMIM:618374
340533	NEXMIF	ORPHA:1942,OMIM:300912,ORPHA:85277
4763	NF1	OMIM:162210,ORPHA:139474,ORPHA:29072,OMIM:601321,OMIM:607785,ORPHA:638,ORPHA:97685,OMIM:162200,ORPHA:363700,OMIM:193520
4771	NF2	OMIM:607174,OMIM:101000,ORPHA:637,ORPHA:2495,OMIM:162091
23114	NFASC	OMIM:618356
4784	NFIX	OMIM:602535,OMIM:614753,ORPHA:561,ORPHA:420179,ORPHA:447980
55768	NGLY1	OMIM:615273,ORPHA:404454
378884	NHLRC1	ORPHA:501,OMIM:254780
123606	NIPA1	ORPHA:261183,ORPHA:100988,OMIM:600363
7080	NKX2-1	ORPHA:1429,OMIM:118700,ORPHA:95713,OMIM:610978,OMIM:188550,ORPHA:209905
84504	NKX6-2	OMIM:617560,ORPHA:527497
64802	NMNAT1	OMIM:619260,ORPHA:1872,OMIM:608553,ORPHA:65
8996	NOL3	OMIM:614937
4841	NONO	ORPHA:466791,OMIM:300967
10528	NOP56	OMIM:614153,ORPHA:276198
100996717	NOTCH2NLC	OMIM:618866,OMIM:603472,OMIM:619473,ORPHA:98897,ORPHA:2289
4864	NPC1	OMIM:257220
10577	NPC2	OMIM:607625
4867	NPHP1	OMIM:256100,ORPHA:3156,ORPHA:110,OMIM:266900,OMIM:609583,ORPHA:220497
27031	NPHP3	ORPHA:3156,OMIM:267010,OMIM:208540,OMIM:604387,ORPHA:3032
261734	NPHP4	ORPHA:3156,OMIM:606966,OMIM:606996
2516	NR5A1	ORPHA:393,ORPHA:251510,ORPHA:2138,OMIM:612964,OMIM:612965,ORPHA:399805,ORPHA:242,OMIM:617480,ORPHA:243,OMIM:613957
7468	NSD2	ORPHA:280,OMIM:619695,OMIM:194190
4915	NTRK2	ORPHA:3451,OMIM:613886,ORPHA:442835,OMIM:617830
80224	NUBPL	ORPHA:2609,OMIM:618242
57122	NUP107	OMIM:616730,OMIM:618078,OMIM:618348,ORPHA:656,ORPHA:2065,ORPHA:243
8021	NUP214	OMIM:618426,OMIM:601626,OMIM:613065
23636	NUP62	OMIM:271930,ORPHA:225154
116150	NUS1	OMIM:617831,OMIM:617082,ORPHA:442835
101060691	NUTM2B-AS1	OMIM:618637
4948	OCA2	ORPHA:177904,ORPHA:177901,ORPHA:98794,OMIM:203200,ORPHA:98754,ORPHA:79432
8481	OFD1	ORPHA:244,ORPHA:791,ORPHA:2754,OMIM:300424,OMIM:300804,OMIM:300209,ORPHA:2750,OMIM:311200
4967	OGDH	ORPHA:31,OMIM:203740
55753	OGDHL	OMIM:619701
4976	OPA1	ORPHA:1215,OMIM:125250,OMIM:210000,OMIM:165500,OMIM:616896,ORPHA:98673
80207	OPA3	OMIM:258501,OMIM:165300,ORPHA:67036,ORPHA:67047
4983	OPHN1	OMIM:300486,ORPHA:137831
5009	OTC	ORPHA:664,OMIM:311250
51633	OTUD6B	ORPHA:505237,OMIM:617452
55074	OXR1	OMIM:213000
8974	P4HA2	OMIM:617238,ORPHA:397
5048	PAFAH1B1	OMIM:607432,ORPHA:95232,ORPHA:217385,ORPHA:531
5058	PAK1	OMIM:618158
80025	PANK2	ORPHA:216866,ORPHA:216873,OMIM:607236,OMIM:234200
5073	PARN	ORPHA:3322,ORPHA:1775,OMIM:616371,OMIM:616353,ORPHA:2032
25973	PARS2	OMIM:618437,ORPHA:442835
5080	PAX6	OMIM:120430,ORPHA:250923,ORPHA:708,OMIM:136520,ORPHA:35737,ORPHA:2334,OMIM:148190,ORPHA:137902,OMIM:604229,OMIM:194072,OMIM:120200,ORPHA:2253,OMIM:106210,ORPHA:893,OMIM:165550,ORPHA:1065
65217	PCDH15	OMIM:609533,ORPHA:231169,OMIM:602083,OMIM:601067
57526	PCDH19	ORPHA:33069,OMIM:300088,ORPHA:101039
5111	PCNA	OMIM:615919,ORPHA:438134
5138	PDE2A	OMIM:619150,ORPHA:31709
5147	PDE6D	ORPHA:2754,OMIM:615665
8622	PDE8B	ORPHA:228169,OMIM:614190,OMIM:609161,ORPHA:189439
5155	PDGFB	OMIM:607174,OMIM:615483,ORPHA:1980,OMIM:213600,ORPHA:31112,ORPHA:2495
5159	PDGFRB	OMIM:228550,ORPHA:1980,OMIM:601812,OMIM:213600,ORPHA:2591,OMIM:131440,OMIM:615007,OMIM:616592
5160	PDHA1	ORPHA:79243,OMIM:312170,ORPHA:255241
5162	PDHB	ORPHA:255138,OMIM:614111
8050	PDHX	OMIM:245349,ORPHA:255182
54704	PDP1	OMIM:608782,ORPHA:79246
3651	PDX1	OMIM:125853,ORPHA:99885,ORPHA:552,OMIM:606392,OMIM:260370
5173	PDYN	OMIM:610245,ORPHA:101108
79955	PDZD7	OMIM:276901,OMIM:618003,ORPHA:231178,OMIM:605472
100131801	PET100	OMIM:619055,ORPHA:255241
5189	PEX1	ORPHA:772,ORPHA:44,ORPHA:912,OMIM:601539,OMIM:234580,OMIM:214100,ORPHA:3220
5192	PEX10	ORPHA:772,OMIM:614871,ORPHA:44,OMIM:614870,ORPHA:912,ORPHA:247815
8799	PEX11B	ORPHA:772,OMIM:614920,ORPHA:44,ORPHA:912
5193	PEX12	ORPHA:772,OMIM:266510,ORPHA:44,ORPHA:912,OMIM:614859
5194	PEX13	ORPHA:772,ORPHA:44,OMIM:614883,ORPHA:912,OMIM:614885
5195	PEX14	ORPHA:772,ORPHA:44,ORPHA:912,OMIM:614887
9409	PEX16	ORPHA:772,ORPHA:44,ORPHA:912,OMIM:614877,OMIM:614876
5824	PEX19	ORPHA:772,ORPHA:44,ORPHA:912,OMIM:614886
5828	PEX2	ORPHA:772,ORPHA:44,ORPHA:912,OMIM:614867,OMIM:614866
55670	PEX26	ORPHA:772,OMIM:614873,OMIM:614872,ORPHA:44,ORPHA:912
8504	PEX3	ORPHA:772,ORPHA:44,ORPHA:912,OMIM:614882,OMIM:617370
5830	PEX5	ORPHA:772,OMIM:214110,ORPHA:44,OMIM:616716,OMIM:202370,ORPHA:912
5190	PEX6	ORPHA:772,OMIM:614862,OMIM:614863,ORPHA:95433,ORPHA:44,ORPHA:912,OMIM:616617,ORPHA:3220
5191	PEX7	OMIM:215100,ORPHA:773,OMIM:266500,OMIM:614879
27315	PGAP2	ORPHA:247262,OMIM:614207
93210	PGAP3	OMIM:615716,ORPHA:247262
5230	PGK1	ORPHA:713,OMIM:300653
5238	PGM3	ORPHA:443811,OMIM:615816
5264	PHYH	ORPHA:773,OMIM:266500
5297	PI4KA	OMIM:619708,ORPHA:436252,OMIM:616531,OMIM:619621,ORPHA:98889
10464	PIBF1	ORPHA:475,OMIM:617767
54872	PIGG	ORPHA:280,OMIM:616917,ORPHA:488635
10026	PIGK	OMIM:618879
9487	PIGL	ORPHA:3474,OMIM:280000,ORPHA:247262
84720	PIGO	ORPHA:247262,OMIM:614749
51227	PIGP	OMIM:617599,ORPHA:1934
9091	PIGQ	OMIM:618548,ORPHA:1934
94005	PIGS	OMIM:618143
51604	PIGT	OMIM:615398,ORPHA:369837,OMIM:615399
55650	PIGV	ORPHA:247262,OMIM:239300
284098	PIGW	ORPHA:247262,OMIM:616025
84992	PIGY	OMIM:616809,ORPHA:247262
5290	PIK3CA	OMIM:211980,ORPHA:144,ORPHA:276280,OMIM:114550,OMIM:615108,OMIM:114480,OMIM:162900,OMIM:155500,OMIM:613089,OMIM:602501,OMIM:612918,ORPHA:60040,ORPHA:99802,OMIM:182000,OMIM:613659,ORPHA:201,OMIM:167000,ORPHA:2495,OMIM:114500
5293	PIK3CD	OMIM:619281,ORPHA:221139,OMIM:615513,OMIM:613328
23533	PIK3R5	ORPHA:64753,OMIM:615217
10531	PITRM1	OMIM:619405
8398	PLA2G6	ORPHA:199351,OMIM:610217,OMIM:256600,OMIM:612953,ORPHA:35069
23646	PLD3	OMIM:617770
5354	PLP1	OMIM:312080,ORPHA:280219,ORPHA:99015,ORPHA:280210,ORPHA:280224,ORPHA:280234,OMIM:312920,ORPHA:280229
5373	PMM2	ORPHA:79318,OMIM:212065
5376	PMP22	OMIM:118300,OMIM:180800,ORPHA:640,OMIM:145900,OMIM:139393,ORPHA:101081,ORPHA:3115,ORPHA:90658,OMIM:118220,OMIM:162500,ORPHA:98916
23203	PMPCA	ORPHA:1170,OMIM:213200
9512	PMPCB	OMIM:617954
11284	PNKP	ORPHA:459033,ORPHA:1934,OMIM:613402,OMIM:605589,OMIM:616267
4860	PNP	ORPHA:760,OMIM:613179
10908	PNPLA6	ORPHA:139480,OMIM:275400,ORPHA:1180,OMIM:215470,ORPHA:2377,OMIM:245800,ORPHA:1173,OMIM:612020
50640	PNPLA8	OMIM:251950
5428	POLG	OMIM:603041,ORPHA:254886,ORPHA:298,OMIM:613662,ORPHA:94125,OMIM:607459,ORPHA:254892,OMIM:157640,ORPHA:70595,ORPHA:726,OMIM:258450,OMIM:203700
11232	POLG2	OMIM:610131,OMIM:619425,ORPHA:254892,OMIM:618528
9533	POLR1C	OMIM:616494,ORPHA:88637,ORPHA:861,OMIM:248390
11128	POLR3A	ORPHA:3455,OMIM:264090,ORPHA:88637,OMIM:607694,ORPHA:447896
55703	POLR3B	ORPHA:88637,OMIM:607694,OMIM:614381
51728	POLR3K	OMIM:619310
5456	POU3F4	ORPHA:1435,OMIM:304400
5457	POU4F1	OMIM:619352
84919	PPP1R15B	OMIM:616817,ORPHA:391408
129285	PPP1R21	OMIM:619383
5518	PPP2R1A	ORPHA:457284,OMIM:616362
5521	PPP2R2B	OMIM:604326,ORPHA:98762
5528	PPP2R5D	OMIM:616355,ORPHA:457279
5530	PPP3CA	OMIM:618265,OMIM:617711,ORPHA:178469,ORPHA:442835
5538	PPT1	OMIM:256730
59336	PRDM13	OMIM:619761
56978	PRDM8	ORPHA:324290,OMIM:616640
5551	PRF1	OMIM:605027,ORPHA:88,OMIM:609135,ORPHA:540,OMIM:603553
144165	PRICKLE1	ORPHA:308,OMIM:612437
5582	PRKCG	ORPHA:98763,OMIM:605361
5621	PRNP	OMIM:603218,OMIM:123400,OMIM:606688,OMIM:137440,ORPHA:280397,ORPHA:356,ORPHA:282166,ORPHA:157941,OMIM:600072
5625	PRODH	OMIM:239500,ORPHA:419,OMIM:600850
60675	PROK2	ORPHA:432,ORPHA:478,OMIM:610628
128674	PROKR2	ORPHA:432,ORPHA:478,ORPHA:3157,ORPHA:95496,OMIM:244200
5631	PRPS1	OMIM:301835,OMIM:300661,ORPHA:1187,ORPHA:99014,OMIM:311070,ORPHA:423479,OMIM:304500,ORPHA:411536,ORPHA:411543
112476	PRRT2	OMIM:605751,ORPHA:98811,ORPHA:569,OMIM:128200,ORPHA:98810,OMIM:602066,ORPHA:31709,ORPHA:306,ORPHA:98809
5660	PSAP	ORPHA:206436,ORPHA:309256,OMIM:610539,ORPHA:139406,ORPHA:309271,OMIM:611722,OMIM:611721,OMIM:249900,OMIM:619491,ORPHA:309263
5663	PSEN1	ORPHA:1020,OMIM:172700,ORPHA:275864,OMIM:600274,ORPHA:100069,ORPHA:154,ORPHA:100070,OMIM:607822,OMIM:613694,OMIM:613737
5664	PSEN2	ORPHA:1020,ORPHA:154,OMIM:606889,OMIM:613697
29893	PSMC3IP	OMIM:614324,ORPHA:243
5728	PTEN	ORPHA:744,ORPHA:101070,ORPHA:2969,OMIM:607174,ORPHA:65285,ORPHA:145,ORPHA:137608,ORPHA:79076,OMIM:605309,OMIM:176807,ORPHA:109,ORPHA:201,OMIM:158350
26191	PTPN22	ORPHA:85410,ORPHA:85408,ORPHA:3437,OMIM:180300,ORPHA:900,OMIM:222100,ORPHA:397,OMIM:152700
51651	PTRH2	ORPHA:456312,OMIM:616263
5805	PTS	ORPHA:13,OMIM:261640
9698	PUM1	OMIM:617931
5813	PURA	ORPHA:314655,ORPHA:438216,OMIM:616158
29920	PYCR2	ORPHA:481152,OMIM:616420,ORPHA:2512
9230	RAB11B	OMIM:617807
10111	RAD50	ORPHA:145,OMIM:613078
5917	RARS1	OMIM:616140,ORPHA:438114
85021	REPS1	OMIM:617916
5981	RFC1	ORPHA:504476,OMIM:614575
91869	RFT1	OMIM:612015,ORPHA:244310
5993	RFX5	OMIM:209920,ORPHA:572
8625	RFXANK	OMIM:209920,ORPHA:572
5994	RFXAP	OMIM:209920,ORPHA:572
9699	RIMS2	OMIM:618970
54101	RIPK4	ORPHA:1401,OMIM:263650,ORPHA:1234,OMIM:214350
246243	RNASEH1	OMIM:616479,ORPHA:329336
8635	RNASET2	OMIM:612951
7737	RNF113A	ORPHA:33364,OMIM:300953
165918	RNF168	OMIM:611943,ORPHA:420741
54476	RNF216	OMIM:212840,ORPHA:1173
55182	RNF220	OMIM:619688
4549	RNR1	ORPHA:551
79641	ROGDI	OMIM:226750,ORPHA:1946
6095	RORA	OMIM:618060
23322	RPGRIP1L	ORPHA:564,OMIM:611560,ORPHA:1454,OMIM:611561,OMIM:619113,ORPHA:220497
22934	RPIA	OMIM:608611
6134	RPL10	ORPHA:459070,ORPHA:435938,OMIM:300998
50484	RRM2B	ORPHA:480,ORPHA:298,OMIM:612075,OMIM:613077,ORPHA:254892,ORPHA:329336
51750	RTEL1	OMIM:615190,ORPHA:3322,ORPHA:1775,OMIM:616373,ORPHA:2032
6253	RTN2	ORPHA:100993,OMIM:604805
84816	RTN4IP1	OMIM:616732
9711	RUBCN	OMIM:615705,ORPHA:404499
6261	RYR1	OMIM:117000,OMIM:619542,ORPHA:424107,ORPHA:466650,OMIM:145600,OMIM:255310,OMIM:255320,ORPHA:597,ORPHA:423,ORPHA:98905,ORPHA:178145,ORPHA:324581,ORPHA:169186,ORPHA:169189
26278	SACS	OMIM:270550,ORPHA:98
219285	SAMD9L	OMIM:252270,OMIM:159550,ORPHA:2585
1757	SARDH	OMIM:268900,ORPHA:3129
6301	SARS1	ORPHA:88616,OMIM:617709
6304	SATB1	OMIM:619229,ORPHA:528084,OMIM:619228
950	SCARB2	OMIM:254900,ORPHA:308,ORPHA:77259
6323	SCN1A	ORPHA:1942,ORPHA:36387,OMIM:609634,ORPHA:569,ORPHA:33069,OMIM:607208,OMIM:619317,OMIM:604403,ORPHA:2382
6324	SCN1B	OMIM:612838,OMIM:615377,ORPHA:36387,ORPHA:1934,ORPHA:871,ORPHA:130,ORPHA:33069,OMIM:604233,OMIM:617350
6326	SCN2A	ORPHA:3451,OMIM:607745,ORPHA:36387,ORPHA:1934,ORPHA:33069,OMIM:613721,ORPHA:306,OMIM:618924
6328	SCN3A	ORPHA:442835,OMIM:617935,OMIM:617938
6334	SCN8A	OMIM:614558,OMIM:614306,ORPHA:442835,OMIM:617080,ORPHA:31709,ORPHA:306,OMIM:618364
6335	SCN9A	ORPHA:36387,OMIM:243000,OMIM:201300,OMIM:133020,OMIM:167400,ORPHA:33069,ORPHA:90026,ORPHA:970,ORPHA:46348
9997	SCO2	OMIM:604377,ORPHA:521411,ORPHA:70474,OMIM:608908
57410	SCYL1	ORPHA:466794,OMIM:616719
10806	SDCCAG8	OMIM:613615,ORPHA:3156,ORPHA:110,OMIM:615993
6389	SDHA	OMIM:614165,ORPHA:29072,OMIM:252011,ORPHA:3208,OMIM:613642,OMIM:619259,ORPHA:154,ORPHA:44890,ORPHA:255241
644096	SDHAF1	ORPHA:3208,OMIM:619166
6390	SDHB	OMIM:606864,ORPHA:97286,ORPHA:29072,ORPHA:3208,OMIM:619224,OMIM:606764,ORPHA:201,OMIM:115310,OMIM:171300,ORPHA:44890,ORPHA:276621
6391	SDHC	OMIM:606864,ORPHA:97286,ORPHA:29072,OMIM:606764,ORPHA:201,ORPHA:44890,OMIM:605373
6392	SDHD	OMIM:168000,ORPHA:100093,OMIM:619167,OMIM:606864,ORPHA:97286,ORPHA:29072,ORPHA:3208,ORPHA:201,OMIM:171300,ORPHA:276621
10483	SEC23B	OMIM:616858,ORPHA:201,OMIM:224100
10371	SEMA3A	ORPHA:478,ORPHA:130,OMIM:614897
10501	SEMA6B	OMIM:618876
23064	SETX	ORPHA:357043,OMIM:602433,ORPHA:64753,OMIM:606002
119559	SFXN4	OMIM:615578
8879	SGPL1	OMIM:617575
79628	SH3TC2	ORPHA:99949,OMIM:601596,OMIM:613353
6472	SHMT2	OMIM:619121
10280	SIGMAR1	OMIM:605726,OMIM:614373,ORPHA:300605
150094	SIK1	ORPHA:3451,ORPHA:1934,OMIM:616341,ORPHA:1935
64374	SIL1	OMIM:248800,ORPHA:559
6559	SLC12A3	OMIM:263800,ORPHA:358
64849	SLC13A3	OMIM:618384
284111	SLC13A5	ORPHA:3006,OMIM:615905,ORPHA:442835,ORPHA:1946
6567	SLC16A2	ORPHA:59,OMIM:300523
26503	SLC17A5	OMIM:269920,OMIM:604369
6571	SLC18A2	OMIM:618049,ORPHA:352649
6572	SLC18A3	ORPHA:994,ORPHA:98914,OMIM:617239
10560	SLC19A2	ORPHA:49827,OMIM:249270
80704	SLC19A3	ORPHA:263410,OMIM:607483,ORPHA:255241
6506	SLC1A2	ORPHA:442835,OMIM:617105
6507	SLC1A3	ORPHA:209967,ORPHA:2131,OMIM:612656
6575	SLC20A2	ORPHA:1980,OMIM:213600
6576	SLC25A1	OMIM:618197,ORPHA:98914,OMIM:615182
10166	SLC25A15	ORPHA:415,OMIM:238970
79751	SLC25A22	ORPHA:1934,OMIM:609304,ORPHA:1935
291	SLC25A4	OMIM:617184,OMIM:609283,ORPHA:1369,ORPHA:254892,OMIM:615418
284439	SLC25A42	OMIM:618416
91137	SLC25A46	OMIM:616505,OMIM:619303
5172	SLC26A4	ORPHA:705,OMIM:274600,OMIM:600791,ORPHA:95713,ORPHA:95720
6513	SLC2A1	ORPHA:1942,OMIM:606777,ORPHA:98811,ORPHA:168577,OMIM:601042,ORPHA:53583,OMIM:612126,ORPHA:71277,OMIM:608885,OMIM:614847,ORPHA:64280
55532	SLC30A10	ORPHA:309854,OMIM:613280
10463	SLC30A9	OMIM:617595
10559	SLC35A1	OMIM:603585,ORPHA:238459
55343	SLC35C1	ORPHA:99843,OMIM:266265
55630	SLC39A4	OMIM:201100,ORPHA:37
23446	SLC44A1	OMIM:618868
113235	SLC46A1	ORPHA:90045,OMIM:229050
6521	SLC4A1	OMIM:611590,OMIM:612653,OMIM:179800,OMIM:166900,OMIM:185020,ORPHA:3202,ORPHA:822
79581	SLC52A2	OMIM:614707
113278	SLC52A3	OMIM:211500,OMIM:211530
60482	SLC5A7	OMIM:158580,OMIM:617143,ORPHA:98914
6529	SLC6A1	ORPHA:1942,OMIM:616421
340024	SLC6A19	OMIM:138500,OMIM:242600,OMIM:234500,ORPHA:2116,ORPHA:42062
9152	SLC6A5	OMIM:614618,ORPHA:3197
6535	SLC6A8	OMIM:300352,ORPHA:52503
84138	SLC7A6OS	OMIM:619191
6548	SLC9A1	OMIM:616291
10479	SLC9A6	ORPHA:85278,OMIM:300243
4089	SMAD4	ORPHA:329971,ORPHA:774,OMIM:260350,ORPHA:2588,OMIM:139210,ORPHA:91387,ORPHA:1333,OMIM:174900,OMIM:175050
6598	SMARCB1	OMIM:609322,ORPHA:1465,OMIM:614608,ORPHA:99966,ORPHA:2495,OMIM:162091
6605	SMARCE1	OMIM:607174,ORPHA:1465,OMIM:616938,ORPHA:2495
8243	SMC1A	ORPHA:199,OMIM:300590,ORPHA:3095,OMIM:301044,ORPHA:220386
6608	SMO	ORPHA:1553,OMIM:241800,ORPHA:388,OMIM:601707,ORPHA:2495,OMIM:605462
6609	SMPD1	OMIM:257200,ORPHA:77293,OMIM:607616
6591	SNAI2	ORPHA:895,ORPHA:2884,OMIM:608890,OMIM:172800
6616	SNAP25	ORPHA:98914,OMIM:616330
9342	SNAP29	ORPHA:66631,OMIM:609528
727676	SNORD118	OMIM:614561
6638	SNRPN	ORPHA:411515,ORPHA:177904,ORPHA:177901,OMIM:209850,ORPHA:98754,OMIM:105830,ORPHA:177907,OMIM:176270,ORPHA:177910
57231	SNX14	OMIM:616354,ORPHA:397709
6647	SOD1	ORPHA:803,OMIM:105400,OMIM:618598
6663	SOX10	OMIM:611584,ORPHA:163746,ORPHA:895,ORPHA:478,OMIM:613266,OMIM:609136,ORPHA:897
23111	SPART	OMIM:275900,ORPHA:101000
6683	SPAST	ORPHA:100985,OMIM:182601
23013	SPEN	OMIM:619312,ORPHA:1606
80208	SPG11	ORPHA:2822,OMIM:602099,OMIM:604360,OMIM:616668,ORPHA:300605
6687	SPG7	ORPHA:35689,ORPHA:99013,OMIM:607259
23514	SPIDR	OMIM:619665,ORPHA:243
6697	SPR	ORPHA:70594,OMIM:612716
81848	SPRY4	OMIM:146110,ORPHA:432,ORPHA:478,OMIM:615266
6708	SPTA1	OMIM:266140,OMIM:130600,OMIM:270970,ORPHA:822,ORPHA:288
6710	SPTB	OMIM:617948,ORPHA:822,ORPHA:288,OMIM:616649
6711	SPTBN1	OMIM:619475,ORPHA:528084
6712	SPTBN2	ORPHA:98766,OMIM:615386,OMIM:600224,ORPHA:352403
10558	SPTLC1	ORPHA:36386,OMIM:162400,ORPHA:300605
8878	SQSTM1	ORPHA:803,ORPHA:275864,OMIM:167250,OMIM:616437,OMIM:617158,OMIM:617145,ORPHA:603,ORPHA:275872
79644	SRD5A3	OMIM:612713,OMIM:612379,ORPHA:324737
27286	SRPX2	ORPHA:163721,ORPHA:98889,ORPHA:1945,OMIM:300643
56910	STARD7	OMIM:607876
6774	STAT3	OMIM:615952,ORPHA:2314,ORPHA:520,ORPHA:99885,OMIM:147060
6775	STAT4	ORPHA:85410,ORPHA:85408,ORPHA:93552,ORPHA:117
79991	STN1	OMIM:617341,ORPHA:2032
10273	STUB1	ORPHA:412057,OMIM:618093,OMIM:615768
112755	STX1B	OMIM:616172,ORPHA:36387
8803	SUCLA2	ORPHA:1933,OMIM:612073
51684	SUFU	OMIM:607174,ORPHA:475,OMIM:109400,OMIM:155255,ORPHA:377,ORPHA:280200,OMIM:617757,ORPHA:2495
285362	SUMF1	OMIM:272200,ORPHA:585
6821	SUOX	OMIM:272300
6834	SURF1	OMIM:616684,OMIM:220110,ORPHA:70474,ORPHA:255241
23345	SYNE1	OMIM:612998,OMIM:618484,OMIM:610743,ORPHA:88644,ORPHA:98853
8831	SYNGAP1	ORPHA:1942,ORPHA:178469,ORPHA:442835,OMIM:612621,ORPHA:544254
8867	SYNJ1	OMIM:617389,ORPHA:391411,ORPHA:442835,OMIM:615530,ORPHA:2828
6857	SYT1	OMIM:618218,ORPHA:522077
255928	SYT14	ORPHA:284271,OMIM:614229
127833	SYT2	OMIM:616040,ORPHA:98914,OMIM:619461
23334	SZT2	ORPHA:442835,OMIM:615476
51204	TACO1	OMIM:619052,ORPHA:255241
6870	TACR3	ORPHA:432,ORPHA:478,OMIM:614840
6872	TAF1	ORPHA:480907,OMIM:314250,ORPHA:53351,OMIM:300966
26115	TANC2	ORPHA:528084,OMIM:618906
128989	TANGO2	ORPHA:480864,OMIM:616878
23435	TARDBP	ORPHA:803,OMIM:612069,ORPHA:275872
6897	TARS1	ORPHA:33364,OMIM:618546
6898	TAT	ORPHA:28378,OMIM:276600
55773	TBC1D23	OMIM:617695
57465	TBC1D24	ORPHA:352596,OMIM:615338,OMIM:605021,OMIM:614617,ORPHA:79500,OMIM:616044,OMIM:608105,ORPHA:163727,ORPHA:352582,OMIM:220500
23102	TBC1D2B	OMIM:619323
6904	TBCD	OMIM:617193,ORPHA:496641
6905	TBCE	OMIM:617207,OMIM:241410,ORPHA:496756,OMIM:244460,ORPHA:2323,ORPHA:93324
29110	TBK1	ORPHA:803,OMIM:616439,ORPHA:1930,OMIM:617900,ORPHA:275872
6908	TBP	OMIM:607136,OMIM:168600,ORPHA:98759
6942	TCF20	OMIM:618430,ORPHA:528084
6925	TCF4	OMIM:610954,ORPHA:2896,ORPHA:178469,ORPHA:98974,OMIM:613267,ORPHA:171
6948	TCN2	OMIM:275350,ORPHA:859
79600	TCTN1	ORPHA:564,ORPHA:475,OMIM:614173
79867	TCTN2	ORPHA:564,ORPHA:475,OMIM:616654,OMIM:613885
26123	TCTN3	ORPHA:564,ORPHA:2754,OMIM:614815,ORPHA:2753,OMIM:258860
55775	TDP1	OMIM:607250,ORPHA:94124
51567	TDP2	OMIM:616949,ORPHA:404493
9895	TECPR2	OMIM:615031,ORPHA:320385
9894	TELO2	ORPHA:488642,OMIM:616954
7012	TERC	OMIM:127550,ORPHA:1775,ORPHA:88,ORPHA:2032,OMIM:614743
7015	TERT	OMIM:127550,ORPHA:3322,ORPHA:1775,ORPHA:88,OMIM:609135,OMIM:178500,ORPHA:2032,OMIM:613989,ORPHA:618,OMIM:615134,OMIM:601626,OMIM:614742,ORPHA:2495
7040	TGFB1	OMIM:219700,ORPHA:1328,ORPHA:586,OMIM:618213,OMIM:131300
343641	TGM6	ORPHA:276193,OMIM:613908
7054	TH	OMIM:605407,ORPHA:101150
54974	THG1L	OMIM:618800
51300	TIMMDC1	ORPHA:2609,OMIM:618251
26277	TINF2	OMIM:127550,OMIM:268130,ORPHA:3322,ORPHA:1775,OMIM:613990
7084	TK2	ORPHA:254886,OMIM:609560,OMIM:617069,ORPHA:254875
54664	TMEM106B	ORPHA:275864,ORPHA:100069,OMIM:617964,ORPHA:100070
84314	TMEM107	ORPHA:564,OMIM:617563,OMIM:617562
55863	TMEM126B	ORPHA:2609,OMIM:618250
51524	TMEM138	ORPHA:2318,OMIM:614465
51259	TMEM216	ORPHA:564,ORPHA:2754,ORPHA:2318,OMIM:608091,OMIM:603194
79583	TMEM231	ORPHA:2752,ORPHA:564,OMIM:614970,ORPHA:2318,OMIM:615397
65062	TMEM237	ORPHA:564,OMIM:614424,ORPHA:475,ORPHA:2318,ORPHA:220497
339453	TMEM240	ORPHA:98773,OMIM:607454
9725	TMEM63A	OMIM:618688
91147	TMEM67	ORPHA:564,OMIM:613550,ORPHA:475,ORPHA:140976,ORPHA:1454,OMIM:602152,OMIM:216360,OMIM:615991,OMIM:607361,OMIM:610688,ORPHA:84081
54968	TMEM70	OMIM:614052,ORPHA:1194
30000	TNPO2	OMIM:619556
7156	TOP3A	OMIM:618098,OMIM:618097
10210	TOPORS	ORPHA:791,OMIM:609923,ORPHA:2754
27010	TPK1	OMIM:614458
1200	TPP1	OMIM:204500,OMIM:609270,ORPHA:284324
51002	TPRKB	OMIM:617731,ORPHA:2065
26146	TRAF3IP1	ORPHA:3156,OMIM:616629
84231	TRAF7	OMIM:618164,ORPHA:2495
22906	TRAK1	OMIM:618201,ORPHA:442835
60684	TRAPPC11	ORPHA:369840,ORPHA:369847,ORPHA:869,OMIM:615356
122553	TRAPPC6B	OMIM:617862
54209	TREM2	ORPHA:1020,ORPHA:803,OMIM:618193,ORPHA:275864,ORPHA:100069,ORPHA:100070,ORPHA:2770
81603	TRIM8	ORPHA:1934,OMIM:619428
7204	TRIO	OMIM:617061,OMIM:618825,ORPHA:476126
4558	TRNF	OMIM:545000,OMIM:540000,ORPHA:551,ORPHA:550
4565	TRNI	OMIM:545000
4566	TRNK	OMIM:545000,ORPHA:255210,ORPHA:1349,OMIM:540000,ORPHA:551,ORPHA:225
4567	TRNL1	OMIM:545000,ORPHA:480,ORPHA:255210,OMIM:540000,ORPHA:551,ORPHA:225,ORPHA:550,ORPHA:663
4570	TRNN	OMIM:220110,ORPHA:663
4571	TRNP	OMIM:545000,ORPHA:551
4572	TRNQ	OMIM:540000,ORPHA:551,ORPHA:550
4574	TRNS1	OMIM:580000,OMIM:540000,ORPHA:551,OMIM:220110,ORPHA:550,ORPHA:663,ORPHA:2202
4575	TRNS2	OMIM:540000,ORPHA:551,ORPHA:550,ORPHA:231183
51095	TRNT1	OMIM:616959,OMIM:616084
4577	TRNV	ORPHA:255210,OMIM:540000
4578	TRNW	ORPHA:255210,OMIM:540000,ORPHA:550
7222	TRPC3	ORPHA:458798,OMIM:616410
10102	TSFM	OMIM:610505
146057	TTBK2	OMIM:604432,ORPHA:98767
54902	TTC19	OMIM:615157
7274	TTPA	OMIM:277460,ORPHA:96
7276	TTR	OMIM:105210,OMIM:115430,ORPHA:85447,ORPHA:85451,OMIM:145680
7846	TUBA1A	OMIM:611603
203068	TUBB	ORPHA:2505,OMIM:156610,OMIM:615771
347733	TUBB2B	OMIM:610031,ORPHA:300573,ORPHA:1766
10381	TUBB3	ORPHA:300570,OMIM:600638,OMIM:614039
10382	TUBB4A	OMIM:612438,ORPHA:98805,OMIM:128101
7283	TUBG1	ORPHA:261183,OMIM:615412
56652	TWNK	OMIM:609286,OMIM:607459,OMIM:616138,ORPHA:254892,ORPHA:1186,ORPHA:70595,OMIM:271245
79876	UBA5	OMIM:617132,ORPHA:442835,OMIM:617133
51271	UBAP1	ORPHA:100993,OMIM:618418
7337	UBE3A	ORPHA:411515,ORPHA:238446,ORPHA:98794,ORPHA:411511,ORPHA:98795,OMIM:105830
7343	UBTF	ORPHA:500180,OMIM:617672
7345	UCHL1	OMIM:613643,OMIM:615491,ORPHA:2828
27089	UQCRQ	OMIM:615159
131669	UROC1	ORPHA:210128,OMIM:276880
10083	USH1C	OMIM:276900,ORPHA:231169,OMIM:276904,OMIM:602092
124590	USH1G	OMIM:606943,ORPHA:231169
7399	USH2A	ORPHA:791,OMIM:613809,OMIM:276901,ORPHA:231178
6843	VAMP1	ORPHA:251282,OMIM:618323,OMIM:108600,ORPHA:98914
57176	VARS2	OMIM:615917
7415	VCP	ORPHA:803,ORPHA:275864,ORPHA:100070,OMIM:613954,ORPHA:435387,OMIM:167320,ORPHA:329478,OMIM:616687,ORPHA:329475,ORPHA:52430,ORPHA:275872
7436	VLDLR	OMIM:224050,ORPHA:1766
55187	VPS13D	ORPHA:95434,OMIM:607317
27072	VPS41	OMIM:619389,ORPHA:95434
27183	VPS4A	OMIM:619273
738	VPS51	OMIM:618606
7443	VRK1	OMIM:607596
200403	VWA3B	OMIM:616948
10352	WARS2	ORPHA:572798,OMIM:617710,OMIM:619738
9897	WASHC5	ORPHA:7,OMIM:603563,ORPHA:100989,OMIM:220210
55717	WDR11	OMIM:146110,ORPHA:432,ORPHA:478,OMIM:614858,ORPHA:95496
57728	WDR19	ORPHA:1515,OMIM:616307,ORPHA:3156,OMIM:614378,OMIM:614376,OMIM:614377,ORPHA:474
80232	WDR26	OMIM:617616,ORPHA:513456
84942	WDR73	ORPHA:83472,ORPHA:2065,OMIM:251300
124997	WDR81	OMIM:617967,ORPHA:1766,OMIM:610185
7466	WFS1	OMIM:125853,ORPHA:411590,OMIM:614296,OMIM:600965,OMIM:116400,OMIM:222300,ORPHA:3463
25861	WHRN	OMIM:607084,ORPHA:231178,OMIM:611383
51741	WWOX	OMIM:133239,ORPHA:251510,ORPHA:284282,OMIM:616211,OMIM:614322,ORPHA:99977,ORPHA:442835
7507	XPA	OMIM:278700,ORPHA:910
7508	XPC	OMIM:278720,ORPHA:910
7515	XRCC1	OMIM:617633
7518	XRCC4	ORPHA:99812,OMIM:616541,ORPHA:436182
10730	YME1L1	OMIM:617302
7532	YWHAG	OMIM:617665,ORPHA:442835
27107	ZBTB11	OMIM:618383
23503	ZFYVE26	ORPHA:100996,OMIM:270700
7701	ZNF142	OMIM:618425
23090	ZNF423	ORPHA:2318,OMIM:614844
